# Supplementary material for: Assessment of Genetic Diversity and Population Structure of Exotic Sugar Beet (Beta vulgaris L.) Varieties Using Three Molecular Markers
Source: Plants (Basel). 2024 Oct 22;13(21):2954. doi: 10.3390/plants13212954 (PMC11548155; doi:10.3390/plants13212954)
Supplement: Supplementary file 1 [file plants-13-02954-s001.zip]

Archive with 1 entries (1 files):
- Table S1 Genetic distance results of 132 sugar beet(Beta vulgaris L.) varieties.xls
