# Supplementary material for: Assessment of Genetic Diversity and Population Structure of Exotic Sugar Beet (Beta vulgaris L.) Varieties Using Three Molecular Markers
Source: Plants (Basel). 2024 Oct 22;13(21):2954. doi: 10.3390/plants13212954 (PMC11548155; doi:10.3390/plants13212954)
Supplement: Supplementary file 1 [file plants-13-02954-s001.zip › Table S1 Genetic distance results of 132 sugar beet(Beta vulgaris L.) varieties.xls]

## Sheet: MatrixOutput
1		0.0191228	0.0199605	0.0189895	0.0165602	0.0188222	0.0222692	0.0202789	0.0193454	0.0211316	0.0231093	0.0214164	0.0229918	0.0216887	0.0219682	0.0234498	0.0228794	0.0238178	0.0217387	0.0217016	0.0219324	0.0227859	0.0214709	0.0217597	0.0222279	0.0235786	0.0227015	0.0230585	0.0216417	0.0229893	0.022339	0.0212895	0.0224367	0.0215423	0.0218443	0.0222366	0.0230153	0.0237534	0.0226925	0.02269	0.02359	0.0228491	0.0214998	0.0212694	0.0222386	0.0224643	0.0227987	0.0209432	0.0237833
2	0.13871		0.0182341	0.0175588	0.0184665	0.0189623	0.020772	0.0204973	0.0208881	0.0204262	0.0224538	0.0217922	0.02163	0.0215082	0.0212031	0.0220902	0.0221883	0.0227046	0.0210843	0.0216581	0.0224841	0.0232916	0.0216943	0.0219337	0.0217134	0.0227243	0.0229206	0.0218357	0.0233156	0.0232514	0.0236468	0.0229326	0.0230602	0.0225169	0.022779	0.0230388	0.023472	0.0239561	0.022062	0.0221866	0.0221458	0.022679	0.0218348	0.0219841	0.0228323	0.0228473	0.0224964	0.0198691	0.0227627
3	0.151613	0.129032		0.01867	0.017783	0.0196125	0.0206552	0.0214514	0.0210808	0.0212123	0.0206812	0.0198904	0.0193237	0.020601	0.0202371	0.0216364	0.0218814	0.0210392	0.020884	0.0209865	0.0230051	0.0208661	0.0225295	0.0221886	0.0230197	0.0234804	0.0233402	0.0229462	0.0229785	0.0233005	0.0233057	0.0225849	0.0232143	0.022574	0.0223502	0.022734	0.0231628	0.0229378	0.0209292	0.0221527	0.0224026	0.022042	0.0213227	0.0213657	0.0223343	0.0221083	0.0222248	0.020006	0.0221078
4	0.141935	0.112903	0.132258		0.0178043	0.0163799	0.0198168	0.020168	0.0214031	0.0211796	0.0211918	0.0212112	0.0200732	0.0221622	0.0208416	0.0221538	0.021898	0.0217677	0.0205499	0.0230294	0.022782	0.0217555	0.0215437	0.0232614	0.022858	0.0233675	0.0235879	0.0229634	0.023183	0.0219026	0.0223294	0.0221672	0.0223789	0.0221861	0.0223357	0.023214	0.021867	0.0212049	0.0213052	0.0209241	0.0217141	0.0216492	0.0221161	0.0214599	0.0215738	0.0221688	0.0220391	0.0197944	0.0236472
5	0.106452	0.129032	0.116129	0.119355		0.0155627	0.0194907	0.0191798	0.0203598	0.0184875	0.0211229	0.0209272	0.0212357	0.0213748	0.020921	0.023174	0.0231153	0.022179	0.0229575	0.0221692	0.0237224	0.0218768	0.0224172	0.0227444	0.0226855	0.024235	0.0243602	0.0234025	0.0236898	0.0236392	0.0230116	0.0236504	0.0236327	0.0228156	0.0235527	0.0234276	0.0234079	0.0226626	0.0225342	0.0228314	0.0234672	0.0222189	0.0220237	0.0211548	0.022233	0.0226405	0.023001	0.0196484	0.0231403
6	0.145161	0.141935	0.141935	0.106452	0.083871		0.0203006	0.0210375	0.0208717	0.0194153	0.0206	0.0223866	0.0216978	0.0216619	0.0207839	0.021994	0.0213252	0.0219881	0.0214697	0.0228278	0.0228633	0.0223902	0.0223134	0.0229057	0.0234189	0.0245292	0.0250444	0.023887	0.0252315	0.0237955	0.0229597	0.0236979	0.0237984	0.0240134	0.0234487	0.0238059	0.0239	0.0235003	0.0232711	0.0225106	0.0231593	0.0229156	0.0224335	0.0219936	0.0228954	0.022716	0.0227824	0.0207383	0.0234871
7	0.196774	0.167742	0.154839	0.145161	0.141935	0.154839		0.019855	0.0201178	0.0207282	0.0225511	0.0201306	0.0194198	0.0224403	0.0197039	0.0226842	0.0218022	0.0216538	0.0200113	0.0209635	0.0218856	0.02078	0.0225579	0.0235846	0.0228475	0.0243357	0.0237859	0.0224338	0.0237038	0.0244737	0.0237923	0.0223497	0.0231869	0.0229144	0.0222219	0.0231724	0.0229741	0.0230831	0.0221479	0.0229797	0.0224805	0.0225034	0.0220428	0.0222935	0.022785	0.022702	0.0229045	0.0206838	0.0230425
8	0.164516	0.174194	0.187097	0.158065	0.141935	0.174194	0.141935		0.0209772	0.0201178	0.0211463	0.0215785	0.0223022	0.0217935	0.0211044	0.0219588	0.0220105	0.0226875	0.0220026	0.0206297	0.0230746	0.0228809	0.0219066	0.0222894	0.0214192	0.0231942	0.0222188	0.022047	0.0226685	0.0220132	0.0215496	0.0207252	0.020452	0.020942	0.0207577	0.0215931	0.0207708	0.0215813	0.0215006	0.0216375	0.0214204	0.0210694	0.0194225	0.0202566	0.0208163	0.021123	0.0218596	0.0197883	0.0230377
9	0.145161	0.167742	0.167742	0.170968	0.154839	0.174194	0.141935	0.16129		0.0189384	0.0197787	0.0212438	0.0221878	0.0197898	0.0197644	0.02236	0.0206996	0.0218272	0.021273	0.0218374	0.0232533	0.0237797	0.0224287	0.0225087	0.0228338	0.0240157	0.024746	0.0228964	0.0233016	0.0241444	0.0234707	0.0229437	0.0238439	0.0238858	0.0221217	0.0228496	0.0239124	0.024092	0.023135	0.0237985	0.0232748	0.0234182	0.0219808	0.0227728	0.0227862	0.0230281	0.0238137	0.0210452	0.0230185
10	0.177419	0.154839	0.167742	0.164516	0.135484	0.141935	0.154839	0.141935	0.129032		0.019423	0.0212677	0.021698	0.0200882	0.0193923	0.0206465	0.0210201	0.0214705	0.0210277	0.0218567	0.022714	0.0232699	0.0223843	0.0217657	0.0226036	0.0241255	0.023111	0.0226678	0.0232258	0.0243853	0.0234634	0.0229345	0.0230727	0.0225279	0.0231657	0.0230982	0.0236923	0.0231849	0.0230621	0.0226394	0.0234214	0.0230303	0.0226389	0.0226903	0.023067	0.0226019	0.0230287	0.0204971	0.0229388
11	0.219355	0.203226	0.183871	0.187097	0.170968	0.164516	0.177419	0.177419	0.145161	0.132258		0.0201051	0.0207947	0.0197443	0.020506	0.0199575	0.0219586	0.0212807	0.0224742	0.0226174	0.0232315	0.0228235	0.0225889	0.023615	0.0237713	0.0255782	0.0246523	0.023571	0.0242423	0.0246046	0.0239403	0.0246252	0.0238556	0.0240207	0.023453	0.0238315	0.024302	0.0239824	0.0235913	0.0238323	0.0242822	0.0231697	0.0231369	0.023429	0.0236636	0.0229602	0.0236077	0.0205109	0.0232345
12	0.177419	0.180645	0.16129	0.183871	0.174194	0.206452	0.154839	0.174194	0.174194	0.174194	0.164516		0.0185349	0.0223864	0.0205244	0.0215794	0.0214181	0.0217826	0.0207929	0.0207653	0.0224679	0.0213564	0.0214142	0.0224471	0.0218543	0.023981	0.0224862	0.0212625	0.0224279	0.0242234	0.024289	0.0221257	0.0225044	0.0213545	0.0219664	0.0226406	0.0231078	0.0231826	0.0207698	0.0219343	0.0226945	0.0223003	0.0216284	0.0223957	0.0215531	0.0217387	0.021642	0.019733	0.0226452
13	0.219355	0.196774	0.151613	0.167742	0.190323	0.183871	0.145161	0.190323	0.170968	0.177419	0.167742	0.145161		0.0204786	0.0187549	0.0204588	0.0198329	0.0198826	0.0200159	0.0195154	0.0200041	0.0189904	0.0212172	0.0219681	0.0213512	0.0231803	0.0221798	0.0217675	0.0217963	0.0229621	0.0228072	0.021178	0.0216889	0.0219655	0.0200282	0.0221056	0.022858	0.0216634	0.0206489	0.0218169	0.022053	0.0217526	0.0214839	0.0214772	0.0218215	0.0219799	0.0221953	0.0202221	0.0228409
14	0.196774	0.2	0.180645	0.209677	0.187097	0.187097	0.206452	0.2	0.148387	0.174194	0.151613	0.206452	0.164516		0.0195395	0.0211423	0.0203658	0.0196296	0.0223794	0.0201926	0.021232	0.0218994	0.0224963	0.021411	0.0223829	0.0230835	0.0226582	0.0226348	0.022727	0.023391	0.0230257	0.022796	0.0235496	0.0229017	0.0210884	0.0228583	0.0238742	0.0224615	0.0226749	0.0224097	0.0233174	0.0223934	0.0220572	0.0218872	0.0221669	0.0219652	0.0219423	0.0199656	0.0226297
15	0.187097	0.177419	0.164516	0.174194	0.177419	0.177419	0.170968	0.177419	0.158065	0.151613	0.16129	0.164516	0.141935	0.145161		0.0177777	0.0173856	0.017505	0.0186486	0.0190364	0.0200289	0.0199323	0.0222853	0.0214085	0.020562	0.0226209	0.0228679	0.0209419	0.0228568	0.0228308	0.0227125	0.022103	0.0221886	0.0228424	0.021491	0.0230043	0.0225228	0.0230327	0.0216378	0.0222952	0.02227	0.0216336	0.0221512	0.0221747	0.0220056	0.0214688	0.0227453	0.0214722	0.0221527
16	0.229032	0.212903	0.2	0.209677	0.212903	0.2	0.2	0.2	0.193548	0.167742	0.151613	0.187097	0.164516	0.174194	0.119355		0.017968	0.0176839	0.0219732	0.0217664	0.0214826	0.0227774	0.0223998	0.0224957	0.0229519	0.0239485	0.0234227	0.0231545	0.0241505	0.0239297	0.0245362	0.0242094	0.0238568	0.0233992	0.022188	0.0233007	0.0233215	0.0234405	0.0240166	0.0226735	0.0225288	0.0236379	0.0227174	0.0235005	0.0227226	0.0219023	0.0223874	0.0212386	0.0245193
17	0.196774	0.193548	0.2	0.196774	0.212903	0.187097	0.187097	0.2	0.174194	0.174194	0.183871	0.187097	0.158065	0.16129	0.119355	0.122581		0.0180576	0.0205878	0.0208531	0.0212762	0.0219099	0.0223935	0.0217649	0.0217918	0.0236714	0.0243349	0.0222601	0.0231204	0.0232356	0.0232378	0.0231273	0.0232373	0.0238572	0.0219215	0.0231929	0.0242552	0.0228326	0.0229299	0.0223108	0.0221215	0.0235245	0.0226321	0.0223388	0.022764	0.021363	0.021952	0.0200438	0.022558
18	0.216129	0.193548	0.174194	0.177419	0.193548	0.193548	0.180645	0.2	0.174194	0.174194	0.170968	0.180645	0.151613	0.154839	0.112903	0.116129	0.122581		0.0208432	0.020002	0.0209233	0.0196765	0.0229474	0.0224224	0.02164	0.0236627	0.0242398	0.0225737	0.0235945	0.0236995	0.0238704	0.0230723	0.0225869	0.0238278	0.0222247	0.0244308	0.0231038	0.0228287	0.0225914	0.0222317	0.0229435	0.022293	0.0219648	0.0220938	0.0221514	0.0224781	0.0231808	0.0209882	0.0231954
19	0.196774	0.174194	0.174194	0.177419	0.206452	0.193548	0.16129	0.187097	0.174194	0.174194	0.183871	0.180645	0.164516	0.2	0.132258	0.187097	0.180645	0.16129		0.0174154	0.0176555	0.0197838	0.019362	0.019887	0.0191663	0.0216404	0.0218975	0.0209981	0.0211059	0.0216106	0.0203307	0.0199233	0.0211257	0.0213002	0.0203473	0.021668	0.0211004	0.0213493	0.0203367	0.0211164	0.0204706	0.0212772	0.0217053	0.0217788	0.0210708	0.0207381	0.0211921	0.0203044	0.0213098
20	0.180645	0.164516	0.158065	0.180645	0.183871	0.196774	0.158065	0.164516	0.170968	0.170968	0.2	0.158065	0.148387	0.170968	0.135484	0.177419	0.164516	0.13871	0.112903		0.0171566	0.0181741	0.0201822	0.0181864	0.0194987	0.0220128	0.0216135	0.019641	0.0211307	0.0203297	0.0206918	0.021012	0.0213617	0.020973	0.0200896	0.0209137	0.0212677	0.0228915	0.0219364	0.0218105	0.0217315	0.0220657	0.0216121	0.0214175	0.0218883	0.0215966	0.0224099	0.0200821	0.0221135
21	0.190323	0.193548	0.193548	0.203226	0.212903	0.2	0.174194	0.206452	0.187097	0.187097	0.203226	0.2	0.151613	0.187097	0.158065	0.180645	0.180645	0.154839	0.116129	0.112903		0.0180444	0.0184059	0.0208582	0.0200269	0.0210732	0.0215663	0.0207713	0.0215887	0.0211791	0.0210085	0.0215573	0.0214643	0.0216284	0.0208475	0.0221941	0.0230082	0.0228392	0.0218234	0.0216585	0.0228038	0.0222775	0.0217489	0.0216333	0.0224197	0.0219614	0.0221404	0.0207478	0.0226721
22	0.206452	0.222581	0.177419	0.180645	0.190323	0.190323	0.170968	0.203226	0.203226	0.196774	0.206452	0.190323	0.141935	0.196774	0.154839	0.190323	0.196774	0.158065	0.145161	0.135484	0.125806		0.0207651	0.0212607	0.0207672	0.0225863	0.023058	0.0216742	0.0216495	0.0224601	0.0214558	0.0210921	0.0210817	0.0216017	0.0219101	0.0222028	0.0215527	0.0215511	0.0217851	0.0210676	0.0216911	0.0214077	0.0217418	0.0216384	0.0221124	0.0213183	0.0224354	0.0210496	0.0228546
23	0.187097	0.196774	0.196774	0.193548	0.203226	0.209677	0.203226	0.196774	0.183871	0.196774	0.206452	0.196774	0.193548	0.222581	0.187097	0.203226	0.222581	0.216129	0.13871	0.154839	0.132258	0.16129		0.0194916	0.0197964	0.0213234	0.0209674	0.0201031	0.0211379	0.0216171	0.0214702	0.0220593	0.0221749	0.021328	0.020603	0.0213585	0.0218996	0.0216497	0.0215839	0.0214055	0.0218132	0.0225855	0.0221515	0.0214232	0.0214276	0.021591	0.0216812	0.019781	0.0235099
24	0.187097	0.203226	0.203226	0.219355	0.203226	0.222581	0.216129	0.190323	0.203226	0.190323	0.225806	0.196774	0.212903	0.196774	0.174194	0.203226	0.203226	0.190323	0.13871	0.129032	0.158065	0.174194	0.141935		0.0204825	0.0216148	0.021904	0.0216766	0.0210139	0.0222056	0.0221733	0.0206704	0.022155	0.0219687	0.0207337	0.0213821	0.0210321	0.0225628	0.0216299	0.0213205	0.022126	0.0220113	0.0205792	0.0216961	0.0225433	0.022036	0.0218465	0.0204155	0.0231524
25	0.196774	0.206452	0.206452	0.222581	0.219355	0.232258	0.219355	0.2	0.206452	0.2	0.229032	0.2	0.190323	0.206452	0.170968	0.212903	0.212903	0.206452	0.148387	0.151613	0.154839	0.177419	0.151613	0.170968		0.0194261	0.0192079	0.0183659	0.0195468	0.0192789	0.0193455	0.0204129	0.0203045	0.0209973	0.0209236	0.0214995	0.0200569	0.0204585	0.0205183	0.0212128	0.0218539	0.0204939	0.0217505	0.0202958	0.0206056	0.0210562	0.0214105	0.0193451	0.0226977
26	0.232258	0.229032	0.216129	0.232258	0.248387	0.254839	0.235484	0.222581	0.229032	0.229032	0.258065	0.235484	0.219355	0.222581	0.206452	0.248387	0.241935	0.235484	0.203226	0.2	0.183871	0.206452	0.187097	0.2	0.13871		0.0193	0.01813	0.0185256	0.0186881	0.0197096	0.0202858	0.019823	0.020111	0.020621	0.0207184	0.0203195	0.0199918	0.0197674	0.0201415	0.0203312	0.0189589	0.0214454	0.0216908	0.0198618	0.020196	0.0208095	0.0212667	0.0234128
27	0.222581	0.232258	0.225806	0.222581	0.251613	0.245161	0.225806	0.2	0.23871	0.206452	0.241935	0.206452	0.203226	0.219355	0.203226	0.225806	0.23871	0.23871	0.206452	0.190323	0.193548	0.222581	0.183871	0.209677	0.141935	0.13871		0.0180694	0.018162	0.020126	0.0206805	0.0194937	0.020258	0.0188379	0.0189004	0.0200288	0.0191492	0.0198647	0.0205355	0.0210818	0.021699	0.0206056	0.0229653	0.0218906	0.02074	0.0214677	0.0205803	0.0210882	0.0229001
28	0.235484	0.225806	0.232258	0.216129	0.251613	0.251613	0.219355	0.2	0.219355	0.219355	0.248387	0.206452	0.216129	0.225806	0.190323	0.245161	0.212903	0.245161	0.193548	0.164516	0.187097	0.196774	0.164516	0.196774	0.129032	0.125806	0.122581		0.019136	0.0202862	0.0208032	0.0209396	0.0182775	0.0200543	0.0199168	0.0206393	0.0195755	0.0210799	0.0203397	0.0205247	0.0219963	0.0205808	0.0214496	0.0196634	0.0194295	0.0209487	0.0208102	0.0199955	0.0224297
29	0.209677	0.258065	0.23871	0.235484	0.245161	0.277419	0.251613	0.212903	0.23871	0.232258	0.254839	0.225806	0.229032	0.232258	0.229032	0.258065	0.23871	0.251613	0.212903	0.203226	0.2	0.222581	0.183871	0.183871	0.16129	0.13871	0.122581	0.141935		0.0184303	0.019213	0.0182333	0.018167	0.018992	0.0194752	0.0193256	0.0197973	0.0202341	0.0195845	0.0201274	0.0216567	0.0200067	0.0211947	0.0216603	0.020082	0.0196781	0.0190386	0.0205124	0.0235694
30	0.219355	0.248387	0.235484	0.219355	0.248387	0.241935	0.241935	0.196774	0.241935	0.229032	0.245161	0.229032	0.212903	0.229032	0.212903	0.248387	0.235484	0.248387	0.209677	0.180645	0.183871	0.219355	0.187097	0.206452	0.151613	0.122581	0.151613	0.151613	0.125806		0.016318	0.0190431	0.0186051	0.018267	0.019532	0.017589	0.0187948	0.0190063	0.0210544	0.0209263	0.0214668	0.0194779	0.0214241	0.0214758	0.0210568	0.0194399	0.0202064	0.0205181	0.023783
31	0.222581	0.245161	0.232258	0.229032	0.245161	0.23871	0.232258	0.193548	0.232258	0.225806	0.248387	0.245161	0.222581	0.232258	0.216129	0.251613	0.232258	0.245161	0.187097	0.177419	0.180645	0.203226	0.196774	0.203226	0.148387	0.151613	0.180645	0.167742	0.154839	0.106452		0.0170496	0.0182701	0.0180646	0.0195987	0.0182569	0.0183056	0.0190545	0.0205853	0.0186032	0.020607	0.0190327	0.0194694	0.0196434	0.0193274	0.0180472	0.019232	0.0195191	0.0239663
32	0.203226	0.23871	0.225806	0.222581	0.245161	0.251613	0.219355	0.187097	0.225806	0.219355	0.254839	0.212903	0.203226	0.23871	0.209677	0.23871	0.225806	0.225806	0.187097	0.190323	0.212903	0.209677	0.203226	0.183871	0.174194	0.158065	0.148387	0.174194	0.122581	0.13871	0.116129		0.0169986	0.0175694	0.0177996	0.0192281	0.0174598	0.017601	0.0189461	0.0174394	0.0195413	0.0174917	0.019664	0.019945	0.0187508	0.0187762	0.0178613	0.019747	0.0220115
33	0.216129	0.245161	0.23871	0.229032	0.251613	0.258065	0.225806	0.167742	0.232258	0.225806	0.241935	0.219355	0.190323	0.232258	0.209677	0.23871	0.219355	0.225806	0.212903	0.196774	0.193548	0.203226	0.196774	0.209677	0.174194	0.145161	0.16129	0.135484	0.129032	0.132258	0.129032	0.103226		0.0171561	0.017902	0.018462	0.0160273	0.0184367	0.0195039	0.0182437	0.0203432	0.0189175	0.01973	0.0194912	0.0181124	0.0180184	0.0190952	0.0199042	0.0224777
34	0.2	0.241935	0.222581	0.225806	0.222581	0.254839	0.216129	0.177419	0.222581	0.209677	0.23871	0.196774	0.193548	0.222581	0.206452	0.222581	0.229032	0.229032	0.209677	0.187097	0.190323	0.2	0.180645	0.2	0.183871	0.16129	0.145161	0.170968	0.13871	0.122581	0.132258	0.119355	0.106452		0.0180342	0.0166945	0.0175026	0.017112	0.0191761	0.0187713	0.0202798	0.0189666	0.0191365	0.0187	0.0175771	0.0180901	0.0187209	0.0190899	0.0230466
35	0.203226	0.23871	0.219355	0.235484	0.245161	0.245161	0.206452	0.180645	0.212903	0.219355	0.229032	0.206452	0.177419	0.2	0.196774	0.219355	0.206452	0.225806	0.187097	0.177419	0.187097	0.216129	0.170968	0.183871	0.16129	0.170968	0.141935	0.16129	0.154839	0.145161	0.167742	0.122581	0.122581	0.125806		0.0161048	0.018466	0.0194568	0.0196513	0.0196475	0.0202037	0.0203549	0.0196449	0.0194515	0.0192024	0.0188713	0.0194081	0.0191826	0.0231104
36	0.212903	0.229032	0.222581	0.232258	0.235484	0.248387	0.222581	0.190323	0.216129	0.209677	0.232258	0.216129	0.193548	0.222581	0.206452	0.229032	0.216129	0.241935	0.209677	0.174194	0.190323	0.206452	0.174194	0.193548	0.177419	0.174194	0.170968	0.170968	0.145161	0.122581	0.132258	0.145161	0.125806	0.103226	0.106452		0.0187729	0.0201665	0.0211337	0.0204076	0.0214144	0.0203205	0.0197237	0.0204222	0.0202072	0.0197947	0.0207579	0.0194426	0.023846
37	0.219355	0.248387	0.235484	0.225806	0.248387	0.26129	0.222581	0.177419	0.235484	0.229032	0.258065	0.209677	0.193548	0.241935	0.212903	0.235484	0.241935	0.241935	0.209677	0.193548	0.216129	0.212903	0.2	0.2	0.158065	0.16129	0.13871	0.158065	0.145161	0.129032	0.125806	0.112903	0.1	0.116129	0.125806	0.129032		0.0165936	0.0180233	0.0188349	0.0202141	0.018928	0.0203937	0.0197387	0.0179015	0.017936	0.0186959	0.0201724	0.0242092
38	0.229032	0.251613	0.232258	0.216129	0.225806	0.251613	0.219355	0.187097	0.245161	0.225806	0.248387	0.212903	0.190323	0.232258	0.216129	0.23871	0.219355	0.232258	0.193548	0.209677	0.2	0.203226	0.196774	0.209677	0.167742	0.145161	0.154839	0.174194	0.148387	0.125806	0.141935	0.116129	0.122581	0.112903	0.154839	0.151613	0.1		0.0181448	0.0174369	0.0192527	0.0167994	0.0201728	0.0194491	0.0172984	0.0177563	0.0177273	0.0190187	0.0234202
39	0.229032	0.225806	0.219355	0.203226	0.23871	0.251613	0.225806	0.206452	0.225806	0.225806	0.241935	0.2	0.190323	0.232258	0.203226	0.225806	0.219355	0.219355	0.193548	0.209677	0.225806	0.209677	0.196774	0.216129	0.180645	0.158065	0.174194	0.16129	0.148387	0.158065	0.174194	0.148387	0.141935	0.145161	0.16129	0.158065	0.13871	0.129032		0.0170574	0.0207234	0.018524	0.0210272	0.0195864	0.018135	0.0187102	0.0184302	0.018756	0.0220426
40	0.229032	0.23871	0.225806	0.209677	0.245161	0.245161	0.23871	0.212903	0.23871	0.212903	0.229032	0.212903	0.203226	0.23871	0.216129	0.2	0.193548	0.206452	0.2	0.196774	0.2	0.203226	0.196774	0.203226	0.193548	0.164516	0.174194	0.174194	0.154839	0.170968	0.141935	0.122581	0.135484	0.145161	0.16129	0.164516	0.151613	0.122581	0.109677		0.0185665	0.0173583	0.019333	0.0186519	0.0167725	0.0177972	0.0165918	0.0185788	0.0229742
41	0.235484	0.225806	0.225806	0.216129	0.23871	0.23871	0.225806	0.2	0.225806	0.225806	0.248387	0.225806	0.222581	0.23871	0.222581	0.206452	0.212903	0.225806	0.206452	0.203226	0.225806	0.216129	0.196774	0.222581	0.193548	0.164516	0.174194	0.187097	0.174194	0.170968	0.167742	0.141935	0.167742	0.164516	0.16129	0.177419	0.177419	0.148387	0.174194	0.122581		0.0184548	0.0188845	0.0190059	0.0184213	0.0180233	0.0172738	0.0192386	0.023394
42	0.232258	0.248387	0.229032	0.225806	0.229032	0.241935	0.229032	0.203226	0.235484	0.229032	0.232258	0.222581	0.212903	0.229032	0.212903	0.235484	0.222581	0.222581	0.196774	0.212903	0.209677	0.2	0.2	0.212903	0.170968	0.135484	0.177419	0.170968	0.151613	0.141935	0.151613	0.119355	0.132258	0.148387	0.170968	0.167742	0.148387	0.112903	0.132258	0.106452	0.125806		0.0164005	0.0164739	0.0165779	0.0159833	0.0154085	0.0186722	0.0217105
43	0.183871	0.219355	0.206452	0.209677	0.206452	0.219355	0.2	0.167742	0.206452	0.206452	0.229032	0.193548	0.196774	0.219355	0.203226	0.206452	0.2	0.2	0.2	0.190323	0.2	0.203226	0.196774	0.183871	0.193548	0.183871	0.206452	0.193548	0.180645	0.183871	0.154839	0.141935	0.148387	0.13871	0.167742	0.158065	0.151613	0.154839	0.167742	0.129032	0.135484	0.1		0.0156042	0.0176224	0.0167742	0.0174954	0.0176115	0.0215535
44	0.193548	0.229032	0.196774	0.206452	0.203226	0.222581	0.203226	0.183871	0.216129	0.209677	0.225806	0.203226	0.2	0.222581	0.212903	0.216129	0.203226	0.196774	0.203226	0.193548	0.190323	0.206452	0.187097	0.2	0.158065	0.180645	0.190323	0.164516	0.183871	0.180645	0.151613	0.158065	0.158065	0.154839	0.158065	0.174194	0.154839	0.158065	0.158065	0.125806	0.13871	0.103226	0.0870968		0.0169434	0.0170445	0.0175428	0.0180387	0.0221794
45	0.219355	0.241935	0.229032	0.232258	0.235484	0.254839	0.235484	0.196774	0.222581	0.222581	0.23871	0.190323	0.206452	0.222581	0.2	0.222581	0.222581	0.222581	0.196774	0.193548	0.209677	0.219355	0.187097	0.212903	0.170968	0.16129	0.164516	0.145161	0.151613	0.167742	0.145161	0.13871	0.119355	0.122581	0.151613	0.16129	0.122581	0.112903	0.132258	0.106452	0.132258	0.103226	0.112903	0.116129		0.0152736	0.0155857	0.0188716	0.0221548
46	0.203226	0.225806	0.212903	0.222581	0.232258	0.232258	0.219355	0.193548	0.219355	0.225806	0.222581	0.193548	0.209677	0.2	0.203226	0.206452	0.180645	0.212903	0.193548	0.183871	0.2	0.209677	0.183871	0.196774	0.180645	0.164516	0.187097	0.180645	0.16129	0.158065	0.135484	0.135484	0.135484	0.132258	0.154839	0.151613	0.125806	0.129032	0.141935	0.116129	0.129032	0.0935484	0.103226	0.112903	0.0870968		0.0142083	0.0165807	0.022138
47	0.222581	0.23871	0.225806	0.222581	0.245161	0.245161	0.225806	0.206452	0.232258	0.225806	0.235484	0.193548	0.229032	0.225806	0.216129	0.2	0.2	0.219355	0.193548	0.209677	0.212903	0.209677	0.183871	0.203226	0.187097	0.164516	0.154839	0.167742	0.141935	0.158065	0.154839	0.122581	0.154839	0.132258	0.148387	0.170968	0.13871	0.122581	0.135484	0.103226	0.109677	0.0870968	0.109677	0.112903	0.0870968	0.0774194		0.0167362	0.0221668
48	0.16129	0.164516	0.164516	0.167742	0.164516	0.177419	0.170968	0.164516	0.177419	0.170968	0.167742	0.145161	0.167742	0.170968	0.174194	0.170968	0.151613	0.170968	0.164516	0.154839	0.164516	0.180645	0.148387	0.167742	0.13871	0.167742	0.183871	0.164516	0.164516	0.154839	0.151613	0.158065	0.158065	0.148387	0.151613	0.141935	0.16129	0.145161	0.13871	0.13871	0.145161	0.129032	0.112903	0.116129	0.148387	0.106452	0.112903		0.0197834
49	0.225806	0.222581	0.209677	0.23871	0.216129	0.222581	0.229032	0.216129	0.216129	0.209677	0.212903	0.190323	0.219355	0.222581	0.206452	0.235484	0.229032	0.229032	0.203226	0.212903	0.222581	0.219355	0.225806	0.232258	0.216129	0.219355	0.229032	0.229032	0.248387	0.245161	0.241935	0.222581	0.222581	0.232258	0.241935	0.23871	0.245161	0.222581	0.209677	0.229032	0.235484	0.206452	0.209677	0.219355	0.219355	0.209677	0.216129	0.16129
50	0.196774	0.219355	0.193548	0.222581	0.193548	0.212903	0.206452	0.219355	0.219355	0.219355	0.222581	0.187097	0.216129	0.219355	0.203226	0.232258	0.225806	0.225806	0.219355	0.203226	0.212903	0.216129	0.229032	0.222581	0.212903	0.203226	0.232258	0.232258	0.219355	0.229032	0.232258	0.225806	0.225806	0.216129	0.232258	0.235484	0.222581	0.219355	0.206452	0.219355	0.23871	0.216129	0.206452	0.222581	0.222581	0.193548	0.206452	0.158065	0.119355
51	0.193548	0.190323	0.209677	0.225806	0.196774	0.209677	0.209677	0.203226	0.190323	0.203226	0.212903	0.183871	0.225806	0.216129	0.2	0.222581	0.209677	0.229032	0.190323	0.2	0.203226	0.212903	0.2	0.206452	0.183871	0.212903	0.229032	0.216129	0.216129	0.23871	0.222581	0.222581	0.216129	0.219355	0.229032	0.219355	0.232258	0.235484	0.196774	0.216129	0.222581	0.212903	0.196774	0.2	0.212903	0.196774	0.209677	0.141935	0.109677
52	0.232258	0.222581	0.216129	0.23871	0.235484	0.229032	0.222581	0.241935	0.235484	0.235484	0.245161	0.209677	0.232258	0.241935	0.23871	0.254839	0.229032	0.229032	0.216129	0.219355	0.209677	0.212903	0.219355	0.232258	0.216129	0.2	0.229032	0.235484	0.222581	0.212903	0.216129	0.229032	0.222581	0.219355	0.222581	0.232258	0.23871	0.235484	0.216129	0.216129	0.222581	0.225806	0.209677	0.219355	0.232258	0.203226	0.203226	0.167742	0.16129
53	0.23871	0.216129	0.216129	0.212903	0.216129	0.222581	0.222581	0.241935	0.241935	0.241935	0.232258	0.203226	0.225806	0.254839	0.225806	0.248387	0.229032	0.241935	0.196774	0.206452	0.229032	0.225806	0.219355	0.232258	0.196774	0.23871	0.235484	0.209677	0.216129	0.225806	0.248387	0.241935	0.241935	0.225806	0.235484	0.23871	0.232258	0.235484	0.209677	0.229032	0.229032	0.219355	0.222581	0.225806	0.232258	0.209677	0.203226	0.167742	0.154839
54	0.219355	0.216129	0.209677	0.245161	0.235484	0.241935	0.229032	0.241935	0.241935	0.248387	0.251613	0.209677	0.232258	0.229032	0.23871	0.248387	0.235484	0.241935	0.222581	0.219355	0.216129	0.219355	0.225806	0.225806	0.209677	0.232258	0.216129	0.235484	0.216129	0.23871	0.216129	0.241935	0.241935	0.232258	0.235484	0.23871	0.23871	0.235484	0.203226	0.222581	0.229032	0.23871	0.222581	0.232258	0.232258	0.222581	0.209677	0.174194	0.154839
55	0.229032	0.212903	0.219355	0.235484	0.219355	0.225806	0.219355	0.225806	0.219355	0.2	0.222581	0.206452	0.235484	0.232258	0.216129	0.232258	0.2	0.225806	0.212903	0.209677	0.23871	0.216129	0.216129	0.229032	0.187097	0.222581	0.232258	0.219355	0.258065	0.235484	0.219355	0.219355	0.232258	0.229032	0.232258	0.229032	0.235484	0.232258	0.212903	0.212903	0.225806	0.216129	0.2	0.209677	0.229032	0.193548	0.206452	0.151613	0.158065
56	0.225806	0.216129	0.209677	0.225806	0.209677	0.216129	0.209677	0.229032	0.222581	0.222581	0.225806	0.183871	0.225806	0.241935	0.206452	0.229032	0.209677	0.216129	0.196774	0.206452	0.216129	0.206452	0.212903	0.219355	0.196774	0.212903	0.248387	0.216129	0.235484	0.225806	0.209677	0.222581	0.222581	0.232258	0.235484	0.225806	0.225806	0.216129	0.209677	0.209677	0.209677	0.212903	0.183871	0.2	0.219355	0.190323	0.196774	0.141935	0.148387
57	0.254839	0.232258	0.23871	0.248387	0.258065	0.245161	0.232258	0.251613	0.232258	0.232258	0.241935	0.219355	0.241935	0.245161	0.222581	0.245161	0.232258	0.232258	0.219355	0.222581	0.219355	0.196774	0.229032	0.241935	0.212903	0.229032	0.251613	0.219355	0.245161	0.241935	0.232258	0.245161	0.225806	0.241935	0.251613	0.235484	0.254839	0.258065	0.225806	0.23871	0.251613	0.229032	0.219355	0.241935	0.248387	0.219355	0.232258	0.170968	0.164516
58	0.251613	0.235484	0.229032	0.245161	0.241935	0.235484	0.216129	0.229032	0.229032	0.222581	0.225806	0.203226	0.232258	0.241935	0.219355	0.235484	0.216129	0.203226	0.216129	0.212903	0.222581	0.225806	0.225806	0.23871	0.229032	0.251613	0.248387	0.241935	0.248387	0.251613	0.222581	0.248387	0.241935	0.23871	0.248387	0.245161	0.245161	0.254839	0.229032	0.229032	0.241935	0.23871	0.209677	0.225806	0.23871	0.209677	0.222581	0.16129	0.16129
59	0.251613	0.229032	0.229032	0.264516	0.248387	0.248387	0.248387	0.248387	0.235484	0.229032	0.245161	0.216129	0.23871	0.248387	0.23871	0.241935	0.241935	0.229032	0.209677	0.232258	0.229032	0.212903	0.232258	0.232258	0.209677	0.232258	0.267742	0.241935	0.254839	0.251613	0.229032	0.235484	0.241935	0.251613	0.248387	0.245161	0.264516	0.254839	0.235484	0.248387	0.229032	0.23871	0.229032	0.232258	0.245161	0.222581	0.222581	0.180645	0.154839
60	0.245161	0.235484	0.241935	0.23871	0.254839	0.241935	0.254839	0.254839	0.235484	0.222581	0.251613	0.222581	0.23871	0.26129	0.232258	0.241935	0.229032	0.229032	0.222581	0.23871	0.254839	0.245161	0.251613	0.258065	0.209677	0.232258	0.248387	0.254839	0.254839	0.23871	0.222581	0.229032	0.248387	0.23871	0.248387	0.258065	0.23871	0.229032	0.216129	0.222581	0.235484	0.245161	0.229032	0.219355	0.23871	0.222581	0.222581	0.180645	0.193548
61	0.258065	0.222581	0.209677	0.251613	0.229032	0.248387	0.229032	0.248387	0.216129	0.248387	0.245161	0.209677	0.232258	0.235484	0.245161	0.267742	0.248387	0.248387	0.209677	0.2	0.222581	0.232258	0.225806	0.23871	0.222581	0.212903	0.248387	0.222581	0.241935	0.23871	0.209677	0.241935	0.229032	0.206452	0.248387	0.232258	0.23871	0.216129	0.216129	0.222581	0.222581	0.219355	0.222581	0.212903	0.206452	0.196774	0.216129	0.180645	0.167742
62	0.225806	0.190323	0.203226	0.232258	0.209677	0.229032	0.209677	0.222581	0.203226	0.203226	0.225806	0.190323	0.212903	0.229032	0.206452	0.235484	0.222581	0.222581	0.190323	0.180645	0.216129	0.212903	0.225806	0.206452	0.177419	0.212903	0.229032	0.216129	0.229032	0.232258	0.209677	0.216129	0.209677	0.212903	0.229032	0.212903	0.219355	0.222581	0.203226	0.209677	0.216129	0.212903	0.183871	0.193548	0.187097	0.203226	0.203226	0.148387	0.16129
63	0.219355	0.235484	0.216129	0.23871	0.209677	0.248387	0.216129	0.222581	0.209677	0.216129	0.206452	0.177419	0.219355	0.235484	0.212903	0.229032	0.209677	0.216129	0.209677	0.212903	0.229032	0.232258	0.245161	0.225806	0.216129	0.251613	0.235484	0.235484	0.235484	0.258065	0.248387	0.241935	0.235484	0.225806	0.241935	0.258065	0.245161	0.241935	0.229032	0.229032	0.229032	0.225806	0.196774	0.2	0.225806	0.222581	0.216129	0.167742	0.154839
64	0.216129	0.212903	0.187097	0.216129	0.219355	0.232258	0.219355	0.212903	0.212903	0.219355	0.229032	0.212903	0.222581	0.225806	0.209677	0.232258	0.219355	0.219355	0.180645	0.170968	0.212903	0.196774	0.203226	0.190323	0.193548	0.196774	0.212903	0.206452	0.219355	0.190323	0.2	0.212903	0.212903	0.203226	0.225806	0.203226	0.216129	0.212903	0.212903	0.219355	0.206452	0.209677	0.193548	0.203226	0.209677	0.206452	0.219355	0.170968	0.177419
65	0.225806	0.209677	0.216129	0.212903	0.216129	0.222581	0.216129	0.235484	0.235484	0.222581	0.225806	0.209677	0.212903	0.248387	0.206452	0.235484	0.229032	0.241935	0.190323	0.206452	0.216129	0.225806	0.212903	0.225806	0.190323	0.225806	0.229032	0.235484	0.235484	0.2	0.209677	0.241935	0.229032	0.212903	0.248387	0.225806	0.225806	0.216129	0.222581	0.222581	0.209677	0.219355	0.216129	0.206452	0.219355	0.222581	0.209677	0.167742	0.174194
66	0.245161	0.235484	0.209677	0.232258	0.235484	0.241935	0.229032	0.235484	0.241935	0.216129	0.245161	0.222581	0.232258	0.267742	0.232258	0.248387	0.248387	0.235484	0.216129	0.212903	0.241935	0.232258	0.219355	0.212903	0.216129	0.245161	0.248387	0.248387	0.248387	0.225806	0.222581	0.241935	0.222581	0.225806	0.254839	0.23871	0.225806	0.235484	0.235484	0.235484	0.235484	0.225806	0.196774	0.219355	0.23871	0.216129	0.229032	0.174194	0.193548
67	0.196774	0.212903	0.187097	0.209677	0.212903	0.212903	0.2	0.206452	0.206452	0.212903	0.229032	0.2	0.203226	0.225806	0.196774	0.232258	0.206452	0.219355	0.187097	0.164516	0.193548	0.196774	0.196774	0.183871	0.193548	0.216129	0.23871	0.219355	0.232258	0.196774	0.2	0.219355	0.206452	0.203226	0.206452	0.196774	0.216129	0.219355	0.212903	0.225806	0.212903	0.216129	0.187097	0.196774	0.216129	0.2	0.219355	0.145161	0.151613
68	0.203226	0.2	0.2	0.216129	0.212903	0.206452	0.212903	0.232258	0.206452	0.2	0.216129	0.193548	0.216129	0.225806	0.216129	0.23871	0.206452	0.219355	0.2	0.190323	0.2	0.203226	0.216129	0.216129	0.219355	0.241935	0.245161	0.245161	0.23871	0.241935	0.225806	0.23871	0.232258	0.222581	0.23871	0.216129	0.254839	0.258065	0.225806	0.232258	0.225806	0.235484	0.206452	0.209677	0.241935	0.212903	0.232258	0.151613	0.164516
69	0.209677	0.2	0.187097	0.209677	0.206452	0.193548	0.193548	0.219355	0.206452	0.219355	0.216129	0.212903	0.222581	0.232258	0.222581	0.23871	0.225806	0.225806	0.212903	0.216129	0.212903	0.216129	0.209677	0.216129	0.219355	0.248387	0.23871	0.251613	0.232258	0.235484	0.232258	0.232258	0.232258	0.229032	0.23871	0.229032	0.241935	0.23871	0.232258	0.245161	0.232258	0.222581	0.206452	0.203226	0.241935	0.212903	0.219355	0.170968	0.170968
70	0.203226	0.212903	0.193548	0.203226	0.219355	0.2	0.206452	0.225806	0.206452	0.225806	0.241935	0.206452	0.229032	0.245161	0.222581	0.245161	0.219355	0.23871	0.187097	0.196774	0.2	0.203226	0.222581	0.209677	0.2	0.203226	0.245161	0.206452	0.232258	0.196774	0.193548	0.206452	0.212903	0.216129	0.23871	0.216129	0.222581	0.212903	0.206452	0.206452	0.206452	0.196774	0.180645	0.196774	0.203226	0.193548	0.212903	0.158065	0.203226
71	0.219355	0.222581	0.203226	0.225806	0.216129	0.222581	0.209677	0.235484	0.216129	0.203226	0.225806	0.196774	0.2	0.229032	0.225806	0.248387	0.216129	0.235484	0.222581	0.206452	0.209677	0.23871	0.232258	0.219355	0.222581	0.232258	0.248387	0.235484	0.229032	0.225806	0.216129	0.229032	0.222581	0.232258	0.222581	0.225806	0.232258	0.235484	0.229032	0.222581	0.229032	0.23871	0.209677	0.212903	0.23871	0.222581	0.229032	0.16129	0.180645
72	0.167742	0.190323	0.190323	0.206452	0.190323	0.203226	0.209677	0.196774	0.177419	0.183871	0.212903	0.183871	0.212903	0.235484	0.225806	0.229032	0.216129	0.229032	0.196774	0.206452	0.203226	0.212903	0.180645	0.2	0.177419	0.2	0.235484	0.222581	0.229032	0.212903	0.203226	0.203226	0.209677	0.206452	0.216129	0.206452	0.206452	0.216129	0.222581	0.203226	0.196774	0.219355	0.164516	0.193548	0.206452	0.183871	0.203226	0.141935	0.193548
73	0.167742	0.203226	0.209677	0.2	0.190323	0.190323	0.209677	0.170968	0.216129	0.196774	0.225806	0.209677	0.225806	0.235484	0.206452	0.229032	0.209677	0.241935	0.190323	0.2	0.216129	0.212903	0.206452	0.2	0.209677	0.251613	0.248387	0.241935	0.216129	0.232258	0.196774	0.209677	0.216129	0.219355	0.222581	0.2	0.219355	0.229032	0.229032	0.203226	0.241935	0.23871	0.196774	0.225806	0.225806	0.203226	0.222581	0.154839	0.206452
74	0.193548	0.190323	0.203226	0.206452	0.209677	0.203226	0.222581	0.203226	0.222581	0.203226	0.225806	0.222581	0.225806	0.241935	0.219355	0.229032	0.222581	0.229032	0.203226	0.219355	0.222581	0.23871	0.225806	0.225806	0.216129	0.251613	0.241935	0.254839	0.222581	0.23871	0.209677	0.222581	0.235484	0.219355	0.222581	0.193548	0.219355	0.235484	0.216129	0.222581	0.26129	0.251613	0.216129	0.23871	0.23871	0.222581	0.241935	0.174194	0.219355
75	0.180645	0.183871	0.203226	0.206452	0.196774	0.203226	0.209677	0.216129	0.209677	0.209677	0.212903	0.196774	0.219355	0.209677	0.206452	0.222581	0.190323	0.222581	0.183871	0.193548	0.222581	0.212903	0.219355	0.225806	0.196774	0.251613	0.241935	0.222581	0.222581	0.23871	0.222581	0.216129	0.241935	0.225806	0.222581	0.212903	0.23871	0.248387	0.203226	0.203226	0.235484	0.232258	0.203226	0.219355	0.212903	0.196774	0.209677	0.16129	0.2
76	0.216129	0.219355	0.232258	0.222581	0.219355	0.225806	0.232258	0.232258	0.232258	0.232258	0.216129	0.225806	0.241935	0.23871	0.235484	0.258065	0.232258	0.23871	0.219355	0.222581	0.232258	0.241935	0.229032	0.241935	0.251613	0.274194	0.270968	0.264516	0.232258	0.26129	0.23871	0.232258	0.251613	0.254839	0.23871	0.229032	0.26129	0.258065	0.245161	0.23871	0.264516	0.254839	0.245161	0.254839	0.254839	0.225806	0.251613	0.170968	0.209677
77	0.193548	0.196774	0.196774	0.2	0.216129	0.216129	0.216129	0.216129	0.235484	0.222581	0.219355	0.222581	0.225806	0.241935	0.225806	0.229032	0.216129	0.235484	0.196774	0.212903	0.222581	0.212903	0.219355	0.225806	0.222581	0.264516	0.254839	0.254839	0.229032	0.245161	0.229032	0.216129	0.248387	0.225806	0.229032	0.219355	0.251613	0.248387	0.235484	0.222581	0.248387	0.245161	0.203226	0.245161	0.258065	0.222581	0.229032	0.167742	0.193548
78	0.2	0.209677	0.203226	0.2	0.216129	0.216129	0.229032	0.229032	0.222581	0.222581	0.219355	0.229032	0.219355	0.229032	0.225806	0.241935	0.209677	0.229032	0.203226	0.219355	0.229032	0.206452	0.225806	0.225806	0.222581	0.258065	0.254839	0.248387	0.229032	0.258065	0.222581	0.229032	0.248387	0.23871	0.229032	0.212903	0.251613	0.248387	0.229032	0.222581	0.248387	0.251613	0.209677	0.245161	0.245161	0.216129	0.241935	0.174194	0.219355
79	0.2	0.216129	0.209677	0.219355	0.216129	0.229032	0.235484	0.216129	0.216129	0.216129	0.219355	0.216129	0.206452	0.229032	0.225806	0.216129	0.196774	0.203226	0.216129	0.180645	0.190323	0.206452	0.2	0.206452	0.229032	0.219355	0.241935	0.216129	0.196774	0.225806	0.209677	0.196774	0.196774	0.193548	0.203226	0.2	0.225806	0.209677	0.203226	0.164516	0.216129	0.219355	0.190323	0.212903	0.180645	0.183871	0.190323	0.16129	0.219355
80	0.209677	0.225806	0.212903	0.229032	0.232258	0.232258	0.251613	0.219355	0.232258	0.212903	0.241935	0.245161	0.216129	0.23871	0.209677	0.245161	0.2	0.232258	0.206452	0.209677	0.225806	0.229032	0.216129	0.209677	0.225806	0.235484	0.232258	0.219355	0.206452	0.229032	0.219355	0.212903	0.206452	0.190323	0.193548	0.177419	0.222581	0.232258	0.219355	0.206452	0.225806	0.229032	0.180645	0.209677	0.203226	0.2	0.206452	0.183871	0.222581
81	0.196774	0.225806	0.225806	0.209677	0.212903	0.232258	0.23871	0.206452	0.225806	0.232258	0.241935	0.225806	0.229032	0.245161	0.235484	0.219355	0.225806	0.225806	0.219355	0.196774	0.232258	0.209677	0.222581	0.222581	0.206452	0.235484	0.232258	0.232258	0.225806	0.229032	0.206452	0.206452	0.212903	0.209677	0.212903	0.209677	0.203226	0.206452	0.219355	0.187097	0.2	0.216129	0.187097	0.216129	0.209677	0.193548	0.2	0.177419	0.216129
82	0.183871	0.212903	0.219355	0.196774	0.212903	0.212903	0.245161	0.193548	0.212903	0.206452	0.235484	0.23871	0.229032	0.258065	0.229032	0.23871	0.225806	0.251613	0.232258	0.216129	0.23871	0.229032	0.209677	0.222581	0.232258	0.241935	0.251613	0.232258	0.225806	0.229032	0.225806	0.225806	0.206452	0.209677	0.219355	0.190323	0.229032	0.23871	0.225806	0.2	0.225806	0.248387	0.187097	0.203226	0.209677	0.212903	0.219355	0.177419	0.235484
83	0.209677	0.23871	0.225806	0.216129	0.23871	0.245161	0.245161	0.212903	0.225806	0.23871	0.241935	0.23871	0.229032	0.251613	0.235484	0.23871	0.212903	0.232258	0.219355	0.203226	0.232258	0.216129	0.216129	0.216129	0.23871	0.248387	0.264516	0.23871	0.219355	0.229032	0.2	0.206452	0.212903	0.216129	0.225806	0.177419	0.222581	0.232258	0.23871	0.212903	0.225806	0.229032	0.187097	0.229032	0.222581	0.2	0.212903	0.170968	0.222581
84	0.187097	0.203226	0.222581	0.206452	0.222581	0.241935	0.241935	0.216129	0.222581	0.235484	0.245161	0.216129	0.232258	0.248387	0.219355	0.241935	0.183871	0.235484	0.209677	0.2	0.248387	0.225806	0.219355	0.225806	0.229032	0.23871	0.254839	0.216129	0.222581	0.225806	0.216129	0.229032	0.203226	0.225806	0.235484	0.2	0.232258	0.222581	0.216129	0.209677	0.241935	0.232258	0.229032	0.23871	0.206452	0.196774	0.216129	0.180645	0.206452
85	0.177419	0.180645	0.2	0.183871	0.187097	0.206452	0.206452	0.180645	0.206452	0.2	0.222581	0.225806	0.222581	0.225806	0.209677	0.225806	0.212903	0.232258	0.187097	0.190323	0.2	0.203226	0.190323	0.203226	0.180645	0.235484	0.225806	0.219355	0.206452	0.222581	0.187097	0.212903	0.206452	0.196774	0.206452	0.183871	0.203226	0.212903	0.232258	0.219355	0.225806	0.209677	0.180645	0.196774	0.196774	0.180645	0.206452	0.145161	0.216129
86	0.170968	0.2	0.206452	0.209677	0.193548	0.206452	0.225806	0.212903	0.2	0.206452	0.222581	0.219355	0.229032	0.219355	0.209677	0.232258	0.212903	0.225806	0.2	0.183871	0.212903	0.203226	0.216129	0.222581	0.206452	0.235484	0.23871	0.219355	0.225806	0.235484	0.206452	0.219355	0.232258	0.216129	0.225806	0.203226	0.222581	0.225806	0.23871	0.219355	0.232258	0.222581	0.193548	0.196774	0.203226	0.193548	0.2	0.177419	0.216129
87	0.196774	0.212903	0.212903	0.209677	0.212903	0.225806	0.232258	0.212903	0.23871	0.212903	0.254839	0.232258	0.229032	0.258065	0.235484	0.23871	0.206452	0.245161	0.219355	0.222581	0.225806	0.222581	0.229032	0.229032	0.225806	0.235484	0.245161	0.245161	0.219355	0.235484	0.2	0.206452	0.232258	0.222581	0.232258	0.209677	0.241935	0.212903	0.232258	0.2	0.225806	0.248387	0.2	0.229032	0.235484	0.219355	0.232258	0.190323	0.222581
88	0.203226	0.219355	0.225806	0.222581	0.219355	0.232258	0.258065	0.212903	0.232258	0.212903	0.254839	0.245161	0.241935	0.264516	0.229032	0.23871	0.232258	0.251613	0.225806	0.222581	0.232258	0.229032	0.216129	0.235484	0.219355	0.248387	0.23871	0.251613	0.225806	0.235484	0.212903	0.2	0.212903	0.203226	0.212903	0.196774	0.222581	0.225806	0.219355	0.193548	0.225806	0.235484	0.193548	0.229032	0.209677	0.206452	0.2	0.190323	0.229032
89	0.206452	0.209677	0.209677	0.212903	0.203226	0.216129	0.229032	0.229032	0.235484	0.209677	0.23871	0.229032	0.225806	0.26129	0.219355	0.241935	0.222581	0.235484	0.222581	0.225806	0.248387	0.206452	0.225806	0.245161	0.241935	0.264516	0.26129	0.254839	0.254839	0.270968	0.235484	0.241935	0.248387	0.251613	0.254839	0.23871	0.251613	0.248387	0.241935	0.216129	0.254839	0.264516	0.229032	0.264516	0.245161	0.229032	0.235484	0.206452	0.206452
90	0.183871	0.219355	0.2	0.209677	0.193548	0.206452	0.23871	0.225806	0.232258	0.225806	0.241935	0.219355	0.241935	0.245161	0.235484	0.245161	0.225806	0.245161	0.232258	0.222581	0.23871	0.203226	0.216129	0.235484	0.232258	0.235484	0.245161	0.245161	0.206452	0.248387	0.219355	0.212903	0.219355	0.222581	0.23871	0.209677	0.229032	0.23871	0.212903	0.206452	0.23871	0.235484	0.219355	0.241935	0.222581	0.206452	0.212903	0.170968	0.196774
91	0.174194	0.196774	0.203226	0.187097	0.183871	0.183871	0.235484	0.216129	0.209677	0.209677	0.219355	0.209677	0.206452	0.229032	0.2	0.203226	0.203226	0.222581	0.203226	0.193548	0.222581	0.206452	0.219355	0.232258	0.216129	0.264516	0.26129	0.254839	0.248387	0.23871	0.222581	0.229032	0.241935	0.225806	0.222581	0.212903	0.232258	0.235484	0.229032	0.222581	0.241935	0.245161	0.209677	0.232258	0.225806	0.222581	0.229032	0.174194	0.187097
92	0.209677	0.206452	0.232258	0.196774	0.212903	0.206452	0.219355	0.2	0.225806	0.193548	0.222581	0.219355	0.235484	0.23871	0.222581	0.225806	0.219355	0.23871	0.193548	0.203226	0.219355	0.209677	0.216129	0.209677	0.212903	0.241935	0.232258	0.232258	0.225806	0.241935	0.219355	0.212903	0.219355	0.216129	0.232258	0.196774	0.229032	0.232258	0.225806	0.206452	0.219355	0.235484	0.206452	0.235484	0.229032	0.206452	0.212903	0.164516	0.190323
93	0.164516	0.180645	0.193548	0.183871	0.193548	0.193548	0.212903	0.180645	0.187097	0.187097	0.203226	0.193548	0.209677	0.219355	0.203226	0.219355	0.2	0.232258	0.174194	0.190323	0.187097	0.196774	0.170968	0.190323	0.180645	0.203226	0.219355	0.2	0.193548	0.216129	0.180645	0.187097	0.193548	0.203226	0.2	0.170968	0.196774	0.193548	0.2	0.174194	0.206452	0.196774	0.16129	0.196774	0.190323	0.16129	0.193548	0.13871	0.177419
94	0.196774	0.2	0.206452	0.209677	0.193548	0.193548	0.219355	0.193548	0.225806	0.206452	0.235484	0.219355	0.216129	0.232258	0.222581	0.232258	0.2	0.245161	0.225806	0.222581	0.23871	0.216129	0.222581	0.229032	0.225806	0.216129	0.232258	0.219355	0.225806	0.248387	0.225806	0.225806	0.225806	0.229032	0.23871	0.222581	0.241935	0.225806	0.206452	0.212903	0.232258	0.235484	0.206452	0.235484	0.222581	0.219355	0.225806	0.170968	0.203226
95	0.177419	0.187097	0.2	0.196774	0.206452	0.193548	0.206452	0.187097	0.206452	0.2	0.209677	0.2	0.203226	0.219355	0.203226	0.2	0.187097	0.225806	0.2	0.203226	0.2	0.222581	0.190323	0.216129	0.187097	0.216129	0.219355	0.2	0.212903	0.216129	0.193548	0.193548	0.193548	0.190323	0.180645	0.183871	0.196774	0.2	0.2	0.187097	0.206452	0.196774	0.16129	0.177419	0.183871	0.16129	0.187097	0.125806	0.190323
96	0.190323	0.187097	0.187097	0.190323	0.174194	0.174194	0.206452	0.174194	0.225806	0.180645	0.203226	0.2	0.216129	0.212903	0.209677	0.206452	0.206452	0.23871	0.212903	0.203226	0.212903	0.222581	0.196774	0.203226	0.187097	0.190323	0.206452	0.193548	0.193548	0.196774	0.187097	0.193548	0.2	0.196774	0.193548	0.183871	0.196774	0.2	0.2	0.193548	0.193548	0.196774	0.174194	0.190323	0.183871	0.180645	0.180645	0.125806	0.177419
97	0.216129	0.193548	0.219355	0.216129	0.2	0.219355	0.225806	0.180645	0.206452	0.187097	0.209677	0.193548	0.209677	0.232258	0.216129	0.212903	0.219355	0.245161	0.2	0.216129	0.232258	0.235484	0.183871	0.203226	0.212903	0.241935	0.219355	0.187097	0.219355	0.235484	0.225806	0.212903	0.206452	0.196774	0.2	0.183871	0.203226	0.212903	0.206452	0.2	0.206452	0.216129	0.2	0.203226	0.209677	0.2	0.212903	0.170968	0.229032
98	0.216129	0.212903	0.225806	0.216129	0.206452	0.212903	0.212903	0.193548	0.206452	0.206452	0.216129	0.206452	0.209677	0.225806	0.222581	0.219355	0.219355	0.245161	0.206452	0.216129	0.225806	0.216129	0.203226	0.203226	0.212903	0.241935	0.212903	0.193548	0.219355	0.235484	0.219355	0.2	0.206452	0.209677	0.212903	0.196774	0.203226	0.225806	0.232258	0.206452	0.232258	0.229032	0.212903	0.222581	0.229032	0.206452	0.206452	0.183871	0.222581
99	0.203226	0.206452	0.232258	0.216129	0.206452	0.219355	0.212903	0.16129	0.212903	0.187097	0.235484	0.225806	0.241935	0.251613	0.229032	0.251613	0.225806	0.245161	0.2	0.190323	0.225806	0.229032	0.216129	0.216129	0.225806	0.241935	0.225806	0.2	0.232258	0.241935	0.2	0.219355	0.2	0.222581	0.225806	0.209677	0.209677	0.225806	0.232258	0.206452	0.232258	0.235484	0.193548	0.222581	0.216129	0.206452	0.225806	0.190323	0.241935
100	0.235484	0.23871	0.219355	0.241935	0.232258	0.219355	0.245161	0.193548	0.232258	0.225806	0.248387	0.251613	0.241935	0.245161	0.235484	0.251613	0.245161	0.270968	0.212903	0.209677	0.245161	0.241935	0.229032	0.209677	0.219355	0.235484	0.225806	0.212903	0.225806	0.222581	0.180645	0.206452	0.212903	0.196774	0.219355	0.183871	0.203226	0.219355	0.232258	0.212903	0.212903	0.229032	0.206452	0.229032	0.209677	0.206452	0.219355	0.203226	0.248387
101	0.206452	0.216129	0.229032	0.225806	0.216129	0.216129	0.203226	0.177419	0.203226	0.209677	0.245161	0.196774	0.2	0.235484	0.232258	0.222581	0.222581	0.235484	0.203226	0.193548	0.222581	0.219355	0.212903	0.2	0.216129	0.23871	0.229032	0.216129	0.235484	0.23871	0.183871	0.170968	0.190323	0.2	0.209677	0.187097	0.187097	0.203226	0.216129	0.190323	0.209677	0.2	0.177419	0.2	0.212903	0.170968	0.209677	0.180645	0.23871
102	0.2	0.196774	0.203226	0.206452	0.196774	0.216129	0.203226	0.183871	0.196774	0.203226	0.23871	0.196774	0.219355	0.248387	0.232258	0.235484	0.222581	0.241935	0.203226	0.193548	0.229032	0.23871	0.212903	0.212903	0.216129	0.251613	0.248387	0.222581	0.241935	0.258065	0.222581	0.216129	0.222581	0.212903	0.222581	0.193548	0.219355	0.235484	0.235484	0.216129	0.229032	0.232258	0.203226	0.219355	0.23871	0.209677	0.229032	0.187097	0.245161
103	0.164516	0.2	0.193548	0.209677	0.187097	0.206452	0.206452	0.174194	0.193548	0.187097	0.222581	0.193548	0.222581	0.225806	0.216129	0.212903	0.212903	0.232258	0.2	0.190323	0.2	0.216129	0.177419	0.190323	0.187097	0.209677	0.212903	0.180645	0.193548	0.216129	0.193548	0.193548	0.187097	0.183871	0.187097	0.170968	0.196774	0.212903	0.206452	0.187097	0.2	0.209677	0.174194	0.196774	0.190323	0.174194	0.2	0.158065	0.209677
104	0.219355	0.216129	0.216129	0.212903	0.222581	0.229032	0.229032	0.196774	0.222581	0.235484	0.251613	0.222581	0.23871	0.248387	0.23871	0.241935	0.241935	0.254839	0.196774	0.206452	0.248387	0.23871	0.212903	0.2	0.229032	0.251613	0.235484	0.241935	0.222581	0.23871	0.203226	0.196774	0.229032	0.206452	0.229032	0.193548	0.212903	0.216129	0.229032	0.222581	0.222581	0.232258	0.222581	0.245161	0.225806	0.203226	0.216129	0.2	0.23871
105	0.190323	0.2	0.2	0.196774	0.180645	0.2	0.180645	0.167742	0.187097	0.206452	0.222581	0.2	0.216129	0.232258	0.203226	0.23871	0.225806	0.251613	0.2	0.190323	0.225806	0.203226	0.203226	0.203226	0.206452	0.241935	0.225806	0.206452	0.219355	0.235484	0.206452	0.2	0.206452	0.190323	0.206452	0.183871	0.209677	0.225806	0.245161	0.225806	0.212903	0.222581	0.2	0.216129	0.229032	0.193548	0.212903	0.183871	0.248387
106	0.254839	0.23871	0.264516	0.254839	0.245161	0.264516	0.258065	0.225806	0.251613	0.219355	0.274194	0.245161	0.254839	0.283871	0.241935	0.258065	0.245161	0.277419	0.206452	0.229032	0.23871	0.241935	0.216129	0.209677	0.23871	0.254839	0.23871	0.219355	0.245161	0.26129	0.23871	0.206452	0.225806	0.229032	0.23871	0.235484	0.241935	0.225806	0.251613	0.225806	0.23871	0.248387	0.23871	0.26129	0.241935	0.232258	0.232258	0.229032	0.241935
107	0.203226	0.212903	0.212903	0.222581	0.212903	0.219355	0.225806	0.193548	0.206452	0.212903	0.241935	0.219355	0.229032	0.23871	0.235484	0.225806	0.232258	0.251613	0.212903	0.203226	0.225806	0.216129	0.196774	0.196774	0.2	0.216129	0.219355	0.2	0.219355	0.209677	0.193548	0.193548	0.2	0.203226	0.193548	0.164516	0.209677	0.225806	0.232258	0.206452	0.206452	0.209677	0.187097	0.216129	0.222581	0.2	0.212903	0.177419	0.222581
108	0.219355	0.196774	0.203226	0.225806	0.209677	0.216129	0.229032	0.209677	0.209677	0.222581	0.245161	0.229032	0.245161	0.241935	0.219355	0.235484	0.241935	0.248387	0.196774	0.187097	0.209677	0.225806	0.193548	0.212903	0.203226	0.212903	0.216129	0.209677	0.241935	0.225806	0.209677	0.229032	0.235484	0.225806	0.222581	0.187097	0.225806	0.241935	0.26129	0.222581	0.209677	0.225806	0.216129	0.245161	0.232258	0.209677	0.216129	0.193548	0.23871
109	0.2	0.203226	0.222581	0.225806	0.222581	0.222581	0.229032	0.196774	0.203226	0.216129	0.251613	0.229032	0.251613	0.248387	0.23871	0.241935	0.235484	0.248387	0.203226	0.193548	0.235484	0.225806	0.219355	0.206452	0.203226	0.23871	0.254839	0.229032	0.248387	0.23871	0.203226	0.235484	0.26129	0.245161	0.241935	0.206452	0.245161	0.26129	0.267742	0.248387	0.248387	0.245161	0.209677	0.232258	0.245161	0.216129	0.235484	0.193548	0.225806
110	0.196774	0.212903	0.212903	0.222581	0.212903	0.219355	0.206452	0.174194	0.193548	0.212903	0.248387	0.232258	0.248387	0.232258	0.241935	0.232258	0.23871	0.251613	0.193548	0.183871	0.225806	0.216129	0.196774	0.203226	0.206452	0.241935	0.23871	0.232258	0.251613	0.235484	0.206452	0.225806	0.245161	0.222581	0.225806	0.203226	0.229032	0.23871	0.245161	0.232258	0.206452	0.235484	0.2	0.222581	0.229032	0.193548	0.225806	0.183871	0.235484
111	0.216129	0.212903	0.225806	0.235484	0.212903	0.225806	0.212903	0.180645	0.212903	0.2	0.241935	0.225806	0.241935	0.232258	0.229032	0.245161	0.251613	0.264516	0.212903	0.203226	0.23871	0.235484	0.209677	0.203226	0.212903	0.241935	0.251613	0.232258	0.245161	0.235484	0.206452	0.232258	0.23871	0.216129	0.225806	0.190323	0.235484	0.23871	0.258065	0.251613	0.225806	0.235484	0.2	0.235484	0.235484	0.206452	0.232258	0.196774	0.216129
112	0.229032	0.225806	0.219355	0.241935	0.232258	0.232258	0.2	0.187097	0.206452	0.212903	0.254839	0.232258	0.241935	0.245161	0.235484	0.219355	0.232258	0.258065	0.187097	0.183871	0.219355	0.216129	0.216129	0.196774	0.212903	0.235484	0.251613	0.232258	0.251613	0.248387	0.212903	0.232258	0.251613	0.222581	0.232258	0.203226	0.229032	0.245161	0.258065	0.251613	0.225806	0.241935	0.212903	0.235484	0.235484	0.206452	0.232258	0.203226	0.222581
113	0.219355	0.222581	0.222581	0.225806	0.216129	0.229032	0.203226	0.183871	0.203226	0.203226	0.251613	0.248387	0.23871	0.254839	0.251613	0.241935	0.254839	0.274194	0.216129	0.193548	0.235484	0.225806	0.206452	0.232258	0.203226	0.251613	0.248387	0.229032	0.254839	0.23871	0.222581	0.254839	0.235484	0.232258	0.229032	0.206452	0.245161	0.254839	0.248387	0.248387	0.241935	0.251613	0.235484	0.23871	0.251613	0.235484	0.254839	0.206452	0.23871
114	0.241935	0.245161	0.232258	0.241935	0.23871	0.258065	0.23871	0.2	0.225806	0.232258	0.267742	0.251613	0.26129	0.251613	0.241935	0.23871	0.245161	0.258065	0.225806	0.229032	0.264516	0.241935	0.222581	0.222581	0.212903	0.229032	0.245161	0.232258	0.225806	0.229032	0.225806	0.219355	0.225806	0.222581	0.232258	0.203226	0.229032	0.23871	0.264516	0.264516	0.232258	0.248387	0.219355	0.248387	0.235484	0.219355	0.23871	0.216129	0.254839
115	0.245161	0.222581	0.229032	0.251613	0.248387	0.248387	0.235484	0.229032	0.209677	0.222581	0.251613	0.241935	0.219355	0.222581	0.212903	0.196774	0.209677	0.222581	0.203226	0.180645	0.222581	0.232258	0.206452	0.187097	0.203226	0.23871	0.248387	0.235484	0.248387	0.232258	0.209677	0.222581	0.241935	0.232258	0.203226	0.187097	0.225806	0.248387	0.254839	0.216129	0.229032	0.232258	0.222581	0.232258	0.23871	0.209677	0.229032	0.193548	0.258065
116	0.235484	0.225806	0.212903	0.235484	0.225806	0.232258	0.219355	0.225806	0.206452	0.212903	0.248387	0.232258	0.209677	0.225806	0.222581	0.219355	0.23871	0.245161	0.225806	0.209677	0.245161	0.229032	0.222581	0.203226	0.206452	0.235484	0.251613	0.251613	0.245161	0.254839	0.225806	0.23871	0.23871	0.229032	0.23871	0.222581	0.229032	0.232258	0.232258	0.225806	0.232258	0.254839	0.219355	0.241935	0.216129	0.212903	0.23871	0.196774	0.248387
117	0.26129	0.23871	0.219355	0.229032	0.212903	0.225806	0.206452	0.219355	0.225806	0.206452	0.235484	0.245161	0.196774	0.23871	0.209677	0.206452	0.219355	0.212903	0.219355	0.203226	0.23871	0.229032	0.229032	0.222581	0.219355	0.229032	0.245161	0.23871	0.23871	0.235484	0.219355	0.232258	0.258065	0.235484	0.232258	0.229032	0.254839	0.251613	0.225806	0.23871	0.264516	0.26129	0.251613	0.235484	0.254839	0.23871	0.245161	0.216129	0.267742
118	0.235484	0.232258	0.212903	0.235484	0.212903	0.232258	0.2	0.206452	0.193548	0.219355	0.241935	0.23871	0.203226	0.219355	0.203226	0.23871	0.225806	0.225806	0.2	0.209677	0.219355	0.235484	0.196774	0.209677	0.193548	0.222581	0.219355	0.2	0.212903	0.235484	0.225806	0.219355	0.212903	0.229032	0.206452	0.222581	0.222581	0.23871	0.232258	0.245161	0.232258	0.229032	0.225806	0.209677	0.229032	0.212903	0.245161	0.196774	0.254839
119	0.241935	0.212903	0.225806	0.229032	0.212903	0.219355	0.219355	0.206452	0.212903	0.2	0.229032	0.245161	0.216129	0.219355	0.203226	0.212903	0.212903	0.23871	0.212903	0.209677	0.23871	0.241935	0.209677	0.203226	0.193548	0.241935	0.232258	0.206452	0.251613	0.248387	0.212903	0.232258	0.23871	0.229032	0.219355	0.222581	0.235484	0.232258	0.225806	0.232258	0.232258	0.241935	0.225806	0.203226	0.241935	0.212903	0.23871	0.190323	0.235484
120	0.235484	0.212903	0.206452	0.229032	0.206452	0.232258	0.212903	0.219355	0.225806	0.219355	0.241935	0.212903	0.190323	0.232258	0.196774	0.206452	0.212903	0.219355	0.193548	0.190323	0.2	0.190323	0.209677	0.203226	0.193548	0.209677	0.206452	0.187097	0.206452	0.209677	0.193548	0.2	0.206452	0.196774	0.206452	0.209677	0.216129	0.2	0.219355	0.225806	0.225806	0.229032	0.225806	0.216129	0.222581	0.193548	0.219355	0.183871	0.235484
121	0.251613	0.241935	0.229032	0.245161	0.241935	0.248387	0.254839	0.248387	0.229032	0.235484	0.264516	0.267742	0.232258	0.248387	0.245161	0.241935	0.248387	0.254839	0.241935	0.23871	0.241935	0.277419	0.23871	0.251613	0.229032	0.219355	0.287097	0.241935	0.26129	0.232258	0.222581	0.254839	0.241935	0.245161	0.26129	0.245161	0.264516	0.254839	0.235484	0.241935	0.254839	0.23871	0.229032	0.225806	0.264516	0.222581	0.254839	0.187097	0.232258
122	0.222581	0.225806	0.225806	0.235484	0.23871	0.245161	0.23871	0.232258	0.2	0.225806	0.235484	0.225806	0.209677	0.219355	0.222581	0.225806	0.219355	0.225806	0.206452	0.216129	0.232258	0.248387	0.216129	0.222581	0.2	0.222581	0.225806	0.219355	0.225806	0.241935	0.206452	0.212903	0.212903	0.229032	0.219355	0.209677	0.216129	0.23871	0.212903	0.212903	0.23871	0.235484	0.212903	0.209677	0.222581	0.180645	0.225806	0.177419	0.241935
123	0.23871	0.216129	0.196774	0.212903	0.235484	0.248387	0.235484	0.235484	0.222581	0.222581	0.251613	0.222581	0.219355	0.254839	0.219355	0.235484	0.248387	0.222581	0.190323	0.2	0.229032	0.23871	0.2	0.219355	0.196774	0.212903	0.229032	0.203226	0.229032	0.232258	0.209677	0.209677	0.235484	0.232258	0.235484	0.245161	0.232258	0.241935	0.209677	0.222581	0.235484	0.23871	0.229032	0.219355	0.232258	0.216129	0.222581	0.187097	0.212903
124	0.232258	0.241935	0.222581	0.23871	0.241935	0.26129	0.254839	0.222581	0.216129	0.229032	0.258065	0.222581	0.2	0.222581	0.232258	0.254839	0.254839	0.241935	0.216129	0.206452	0.241935	0.264516	0.225806	0.219355	0.222581	0.193548	0.235484	0.203226	0.209677	0.225806	0.222581	0.216129	0.196774	0.187097	0.229032	0.225806	0.206452	0.209677	0.203226	0.222581	0.241935	0.23871	0.229032	0.225806	0.2	0.203226	0.235484	0.206452	0.225806
125	0.219355	0.229032	0.216129	0.219355	0.229032	0.235484	0.229032	0.222581	0.209677	0.241935	0.23871	0.196774	0.2	0.229032	0.206452	0.216129	0.229032	0.216129	0.203226	0.193548	0.235484	0.219355	0.219355	0.212903	0.229032	0.251613	0.241935	0.229032	0.209677	0.232258	0.222581	0.203226	0.222581	0.206452	0.235484	0.219355	0.212903	0.229032	0.216129	0.209677	0.216129	0.245161	0.209677	0.232258	0.219355	0.196774	0.216129	0.193548	0.23871
126	0.216129	0.232258	0.232258	0.222581	0.232258	0.225806	0.245161	0.225806	0.219355	0.245161	0.248387	0.245161	0.235484	0.245161	0.235484	0.23871	0.23871	0.245161	0.212903	0.222581	0.23871	0.248387	0.222581	0.222581	0.2	0.235484	0.251613	0.225806	0.232258	0.216129	0.193548	0.219355	0.232258	0.216129	0.23871	0.229032	0.216129	0.212903	0.219355	0.212903	0.232258	0.229032	0.206452	0.203226	0.241935	0.2	0.219355	0.177419	0.241935
127	0.229032	0.225806	0.225806	0.241935	0.225806	0.23871	0.23871	0.212903	0.2	0.232258	0.241935	0.225806	0.209677	0.225806	0.222581	0.225806	0.212903	0.225806	0.2	0.203226	0.206452	0.235484	0.209677	0.209677	0.212903	0.229032	0.245161	0.219355	0.212903	0.209677	0.193548	0.193548	0.212903	0.183871	0.232258	0.203226	0.209677	0.193548	0.206452	0.206452	0.212903	0.216129	0.187097	0.209677	0.203226	0.180645	0.2	0.158065	0.203226
128	0.216129	0.219355	0.219355	0.229032	0.232258	0.23871	0.245161	0.219355	0.219355	0.23871	0.241935	0.219355	0.222581	0.251613	0.229032	0.232258	0.225806	0.232258	0.206452	0.203226	0.212903	0.229032	0.216129	0.209677	0.2	0.203226	0.212903	0.219355	0.2	0.209677	0.2	0.187097	0.206452	0.183871	0.225806	0.196774	0.196774	0.206452	0.206452	0.2	0.219355	0.216129	0.206452	0.203226	0.216129	0.180645	0.2	0.170968	0.229032
129	0.212903	0.229032	0.229032	0.232258	0.229032	0.235484	0.235484	0.216129	0.222581	0.241935	0.232258	0.222581	0.232258	0.241935	0.219355	0.235484	0.222581	0.235484	0.196774	0.219355	0.209677	0.225806	0.206452	0.225806	0.190323	0.2	0.216129	0.209677	0.209677	0.219355	0.196774	0.190323	0.196774	0.180645	0.222581	0.212903	0.187097	0.177419	0.203226	0.203226	0.216129	0.2	0.196774	0.2	0.193548	0.170968	0.203226	0.167742	0.193548
130	0.222581	0.225806	0.219355	0.235484	0.232258	0.23871	0.23871	0.232258	0.23871	0.23871	0.254839	0.219355	0.241935	0.258065	0.229032	0.23871	0.245161	0.232258	0.2	0.203226	0.193548	0.209677	0.203226	0.216129	0.193548	0.209677	0.225806	0.212903	0.212903	0.229032	0.206452	0.2	0.219355	0.196774	0.232258	0.235484	0.229032	0.206452	0.232258	0.219355	0.225806	0.209677	0.212903	0.209677	0.209677	0.193548	0.206452	0.177419	0.216129
131	0.206452	0.196774	0.203226	0.219355	0.222581	0.222581	0.229032	0.203226	0.216129	0.222581	0.23871	0.216129	0.212903	0.248387	0.219355	0.222581	0.216129	0.222581	0.177419	0.187097	0.196774	0.206452	0.187097	0.206452	0.183871	0.212903	0.229032	0.216129	0.235484	0.232258	0.196774	0.196774	0.209677	0.2	0.216129	0.206452	0.212903	0.196774	0.222581	0.196774	0.216129	0.212903	0.196774	0.206452	0.206452	0.170968	0.209677	0.16129	0.2
132	0.216129	0.2	0.206452	0.229032	0.232258	0.23871	0.245161	0.225806	0.219355	0.219355	0.248387	0.219355	0.222581	0.258065	0.229032	0.225806	0.212903	0.245161	0.193548	0.203226	0.225806	0.235484	0.222581	0.229032	0.193548	0.216129	0.232258	0.225806	0.232258	0.248387	0.23871	0.206452	0.245161	0.235484	0.212903	0.229032	0.229032	0.225806	0.232258	0.212903	0.219355	0.235484	0.232258	0.235484	0.229032	0.219355	0.219355	0.177419	0.222581
[truncated: 83 more columns]

## Sheet: Caption
Table. Estimates of Evolutionary Divergence between Sequences
The number of base differences per site from between sequences are shown. Standard error estimate(s) are shown above the diagonal. The analysis involved 132 nucleotide sequences. Codon positions included were 1st+2nd+3rd+Noncoding. All ambiguous positions were removed for each sequence pair. There were a total of 310 positions in the final dataset. Evolutionary analyses were conducted in MEGA7 [1…
1. Kumar S., Stecher G., and Tamura K. (2016). MEGA7: Molecular Evolutionary Genetics Analysis version 7.0 for bigger datasets.Molecular Biology and Evolution 33:1870-1874.
Disclaimer: Although utmost care has been taken to ensure the correctness of the caption, the caption text is provided "as is" without any warranty of any kind. Authors advise the user to carefully check the caption prior to its use for any purpose and report any errors or problems to the authors immediately (www.megasoftware.net). In no event shall the authors and their employers be liable for a…
